# Supplementary material for: Economic analysis of the costs associated with Hidradenitis suppurativa at a German University Hospital
Source: PLoS One. 2021 Aug 4;16(8):e0255560. doi: 10.1371/journal.pone.0255560 (PMC8336817; doi:10.1371/journal.pone.0255560)
Supplement: S1 Dataset — (XLSX) [file pone.0255560.s001.xlsx]

## Sheet: Outpatient
Name	Männlich (1)/weiblich (2)		beschäftigt						Krankheitsdauer	Hurley	DLQI	Ausfall Arbeit	Abrechnung aller Hoschulambulanzpauschalen 2017 pro Patient		Topika																			Systemtherapeutika										Verbandsmaterialien
ID	male (1)/female(2)	Date of birth	employed (0=no, 1=yes, 2=no data available)	112	197	One-way distance to hospital	Total travel costs (one-way distance*0.3 €)	travel costs for all visits	Disease onset	Hurley stage	DLQI	Work absenteeism due to hospital treatment (in days)	Total health insurance costs for hospital visits	Topical therapeutics	Octenisan®	4,38	Octenisept®	13.84	Octenillin®	13	Zindaclin®	23.5	5	Lavanid®	28	Skinoren®	25.91	5	Volon A®	12.66	5	Polyvidon Jod®	3.8	Systemic therapy										Wound dressings
				Production loss per day of incapacity to work: € 112	Loss of gross value added per day of incapacity to work: € 197										€ 4,38 quarterly unit costs	total costs Octenisan	€ 13,84 quarterly unit costs	total costs Octenisept	€ 13,00 unit costs	total costs Octenillin	€ 23,50 unit costs	total costs Zindaclin	deductible costs Zindaclin	€ 28,00 unit costs	total costs Lavanid	€ 25,91 unit costs	total costs Skinoren	deductible costs Skinoren	€ 12,66 unit costs	total costs Volon A	deductible costs Volon A	€ 3,80 unit costs	total costs Polyvidon	doxycycline (weeks of treatment; one unit lasts 6 weeks; € 16,79 unit costs)	total costs doxycycline	deductible costs doxycycline	clindamycine (weeks of treatment; one unit lasts 4 weeks; € 27,75 unit costs)	total costs clindamycine	deductible costs clindamycine	adalimumab (years of treatment; 6 units cost € 5174,62)	total costs adalimumab	deductible costs adalimumab		VliwaSoft®, units	VliwaSoft® €6,64 unit costs	Fixomull® 10 cm x 20 m, units	Fixomull® €14,38 unit costs	Cutimed® sorbact 10 x 20 cm, units	Cutimed® Sorbact €22,99 unit costs
1	2	1974	2			81.5	24.45	24.45	2012	2		1	107.64		1	4.38	1	13.84	1	13	0	0	0	0	0	0	0	0	0	0	0	0	0	0	0	0	0	0	0	0	0	0		0	0	0	0	0	0
2	1		1	224	394	61.1	18.33	36.66	1998	3	0	2	254.84		2	8.76	2	27.68	2	26	0	0	0	0	0	0	0	0	0	0	0	0	0	0	0	0	0	0	0	0	0	0		0	0	0	0	0	0
		1982
3	1	1980	1	112	197	94	28.2	28.2	2010	3	12	1	107.64		0	0	0	0	0	0	0	0	0	0	0	0	0	0	0	0	0	0	0	0	0	0	0	0	0	0	0	0		0	0	0	0	0	0
4	2	1974	1	112	197	124	37.2	37.2	2006	2		1	147.2		1	4.38	1	13.84	1	13	1	23.5	5	0	0	0	0	0	0	0	0	0	0	0	0	0	0	0	0	0	0	0		0	0	0	0	0	0
5	1	1966	1	112	197	11.1	3.33	3.33	1992	2	11	1	147.2		1	4.38	1	13.84	1	13	0	0	0	0	0	0	0	0	0	0	0	0	0	0	0	0	0	0	0	0	0	0		0	0	0	0	0	0
6	2	1990	2			30.4	9.12	9.12	2016	2		1	107.64		1	4.38	1	13.84	1	13	1	23.5	5	0	0	0	0	0	0	0	0	0	0	0	0	0	0	0	0	0	0	0		0	0	0	0	0	0
7	2		1	224	394	182	54.6	109.2	2013	3	3	2	254.84		2	8.76	2	27.68	2	26	0	0	0	0	0	2	51.82	10	0	0	0	0	0	0	0	0	0	0	0	0	0	0		0	0	0	0	0	0
		1964
8	2	1974	1	112	197	39.3	11.79	11.79	2010	2	3	1	107.64		1	4.38	1	13.84	1	13	1	23.5	5	0	0	1	25.91	5	1	12.66	5	0	0	0	0	0	0	0	0	0	0	0		0	0	0	0	0	0
9	1		1	224	394	206	61.8	123.6	2007	3		2	254.84		2	8.76	2	27.68	0	0	0	0	0	0	0	0	0	0	0	0	0	0	0	0	0	0	0	0	0	0	0	0		0	0	0	0	0	0
		1958
10	1	1970	1	112	197	41.1	12.33	12.33	2005	3		1	107.64		1	4.38	1	13.84	0	0	0	0	0	0	0	0	0	0	0	0	0	0	0	0	0	0	0	0	0	0	0	0		0	0	0	0	0	0
11	2	1960	2			334	100.2	100.2	2012	3		1	147.2		1	4.38	1	13.84	0	0	0	0	0	0	0	0	0	0	0	0	0	0	0	0	0	0	0	0	0	0	0	0		0	0	0	0	0	0
12	1	1978	2			31.6	9.48	9.48	2010	3	9	1	147.2		1	4.38	1	13.84	1	13	1	23.5	5	0	0	1	25.91	5	0	0	0	0	0	0	0	0	0	0	0	0	0	0		0	0	0	0	0	0
13	2	1966	2			29.8	8.94	8.94	1998	3		1	107.64		1	4.38	1	13.84	0	0	0	0	0	0	0	0	0	0	0	0	0	0	0	0	0	0	0	0	0	0	0	0		0	0	0	0	0	0
14	2		2			86.5	25.95	51.9	2012	3		2	254.84		2	8.76	2	27.68	0	0	0	0	0	0	0	0	0	0	0	0	0	0	0	0	0	0	0	0	0	0	0	0		0	0	0	0	0	0
		1971
15	2		2			133	39.9	79.8	2015	2	14	2	254.84		2	8.76	2	27.68	2	26	0	0	0	0	0	2	51.82	10	0	0	0	0	0	0	0	0	0	0	0	0	0	0		0	0	0	0	0	0
		1984
16	1	1971	1	112	197	12.7	3.81	3.81	1987	2	7	1	147.2		1	4.38	1	13.84	1	13	1	23.5	5	0	0	0	0	0	0	0	0	0	0	12	33.58	10	0	0	0	0	0	0		0	0	0	0	0	0
17	1	1987	1	112	197	45.5	13.65	13.65	2010	1		1	107.64		1	4.38	1	13.84	1	13	0	0	0	0	0	1	25.91	5	0	0	0	0	0	0	0	0	0	0	0	0	0	0		0	0	0	0	0	0
18	2		2			132	39.6	79.2	2008	3		2	294.4		2	8.76	2	27.68	2	26	0	0	0	0	0	0	0	0	0	0	0	0	0	0	0	0	0	0	0	0	0	0		0	0	0	0	0	0
		1991
19	1	1987	2			108	32.4	32.4	2017	2		1	107.64		1	4.38	1	13.84	0	0	0	0	0	0	0	0	0	0	0	0	0	0	0	0	0	0	0	0	0	0	0	0		0	0	0	0	0	0
20	1	1953	0	0	0	52.1	15.63	15.63	1988	3	10	1	147.2		1	4.38	1	13.84	1	13	0	0	0	0	0	0	0	0	0	0	0	0	0	0	0	0	0	0	0	0	0	0		0	0	0	0	0	0
21	1		1	336	591	59	17.7	53.1	2009	2	18	3	402.04		3	13.14	2	27.68	3	39	2	47	10	0	0	0	0	0	0	0	0	0	0	12	33.58	10	0	0	0	0	0	0		0	0	0	0	0	0
		1985
22	1	1983	1	112	197	118	35.4	35.4	2016	2		1	147.2		0	0	1	13.84	0	0	0	0	0	0	0	0	0	0	0	0	0	1	3.8	0	0	0	0	0	0	0	0	0		0	0	0	0	0	0
23	1		2			134	40.2	120.6	1991	3	11	3	362.48		3	13.14	0	0	0	0	0	0	0	3	84	0	0	0	0	0	0	0	0	0	0	0	0	0	0	1	44846.7	90		0	0	0	0	0	0
		1975
24	1		1	224	394	37.3	11.19	22.38	2014	2	10	2	294.4		2	8.76	0	0	0	0	1	23.5	5	0	0	1	25.91	5	0	0	0	0	0	12	33.58	10	0	0	0	0	0	0		0	0	0	0	0	0
		1993
25	2	1962	0	0	0	65.8	19.74	19.74	1980	3	8	1	107.64		1	4.38	1	13.84	1	13	0	0	0	0	0	0	0	0	0	0	0	0	0	0	0	0	0	0	0	0	0	0		0	0	0	0	0	0
26	1	1988	1	112	197	28.4	8.52	8.52	2007	2	14	1	147.2		1	4.38	1	13.84	1	13	1	23.5	5	0	0	0	0	0	0	0	0	0	0	12	33.58	10	0	0	0	0	0	0		0	0	0	0	0	0
27	2	1988	2	112	197	297	89.1	89.1	2008	2	15	1	107.64		1	4.38	0	0	1	13	1	23.5	5	0	0	0	0	0	0	0	0	0	0	12	33.58	10	0	0	0	0	0	0		0	0	0	0	0	0
28	1	1983	1	112	197	9.4	2.82	2.82	2007	2	4	1	147.2		1	4.38	1	13.84	1	13	1	23.5	5	0	0	0	0	0	0	0	0	0	0	0	0	0	0	0	0	0	0	0		0	0	0	0	0	0
29	2	1969	0	0	0	9	2.7	2.7	2016	2	14	1	147.2		1	4.38	1	13.84	1	13	0	0	0	0	0	0	0	0	0	0	0	0	0	12	33.58	10	0	0	0	0	0	0		0	0	0	0	0	0
30	2		1	224	394	71.6	21.48	42.96	2009	2	30	2	254.84		2	8.76	2	27.68	1	13	1	23.5	5	0	0	0	0	0	0	0	0	0	0	12	33.58	10	0	0	0	0	0	0		0	0	0	0	0	0
		1980
31	1	1992	2			3	0.9	0.9	2017			1	107.64		0	0	1	13.84	0	0	0	0	0	0	0	0	0	0	0	0	0	0	0	0	0	0	0	0	0	0	0	0		0	0	0	0	0	0
32	1	2001	1	112	197	192	57.6	57.6	2004	3	24	1	147.2		1	4.38	1	13.84	1	13	0	0	0	0	0	0	0	0	0	0	0	0	0	0	0	0	0	0	0	0	0	0		0	0	0	0	0	0
33	2	1976	0	0	0	84.6	25.38	25.38	2017	3	2	1	147.2		1	4.38	1	13.84	0	0	0	0	0	1	28	0	0	0	0	0	0	0	0	12	33.58	0	0	0	0	0	0	0		0	0	0	0	0	0
34	2	1969	1	112	197	194	58.2	58.2	2013	3	5	1	107.64		1	4.38	1	13.84	1	13	0	0	0	0	0	1	25.91	5	0	0	0	0	0	0	0	0	0	0	0	0	0	0		0	0	0	0	0	0
35	1	1972	1	112	197	84.1	25.23	25.23	2003	2		1	147.2		1	4.38	0	0	0	0	0	0	0	0	0	0	0	0	0	0	0	0	0	0	0	0	0	0	0	0	0	0		0	0	0	0	0	0
36	2		0	0	0	58.6	17.58	17.58	1997	3	1	1	107.64		1	4.38	1	13.84	1	13	0	0	0	0	0	0	0	0	0	0	0	0	0	0	0	0	0	0	0	0	0	0		0	0	0	0	0	0
37	1		1	224	394	43.9	13.17	26.34	1980	3	3	2	254.84		2	8.76	2	27.68	2	26	0	0	0	0	0	1	25.91	5	0	0	0	0	0	0	0	0	0	0	0	0	0	0		0	0	0	0	0	0
		1965
38	1	1987	2			44.2	13.26	13.26	2011	2	0	1	107.64		1	4.38	1	13.84	1	13	0	0	0	0	0	1	25.91	5	0	0	0	0	0	0	0	0	0	0	0	0	0	0		0	0	0	0	0	0
39	1		1	224	394	3	0.9	1.8	2016	1	1	2	254.84		2	8.76	2	27.68	2	26	0	0	0	0	0	1	25.91	5	0	0	0	0	0	12	33.58	10	0	0	0	0	0	0		0	0	0	0	0	0
		1977
40	1		0	0	0	22.1	6.63	13.26	2011	2		2	254.84		2	8.76	2	27.68	0	0	0	0	0	0	0	2	51.82	10	0	0	0	0	0	0	0	0	0	0	0	0	0	0		0	0	0	0	0	0
		2000
41	2		2			3	0.9	0.9	2013	1		1	107.64		0	0	1	13.84	0	0	0	0	0	0	0	0	0	0	0	0	0	0	0	0	0	0	0	0	0	0	0	0		0	0	0	0	0	0
42	2	1996	1	112	197	227	68.1	68.1	2007	2	17	1	107.64		1	4.38	1	13.84	1	13	1	23.5	5	0	0	1	25.91	5	0	0	0	0	0	12	33.58	10	0	0	0	0	0	0		0	0	0	0	0	0
43	2	1980	1	112	197	157	47.1	47.1	2011	1	15	1	147.2		1	4.38	1	13.84	1	13	0	0	0	0	0	0	0	0	0	0	0	0	0	0	0	0	0	0	0	0	0	0		0	0	0	0	0	0
44	2	1989	2			31.5	9.45	9.45	2012	2	22	1	147.2		1	4.38	1	13.84	1	13	1	23.5	5	0	0	0	0	0	0	0	0	0	0	0	0	0	0	0	0	0	0	0		0	0	0	0	0	0
45	1	1993	0	0	0	127	38.1	38.1	2013	2	3	1	147.2		1	4.38	1	13.84	1	13	0	0	0	0	0	1	25.91	5	0	0	0	0	0	0	0	0	0	0	0	0	0	0		0	0	0	0	0	0
46	1	1992	2			68.5	20.55	20.55	2017	2		1	107.64		0	0	1	13.84	1	13	0	0	0	0	0	0	0	0	0	0	0	0	0	12	33.58	10	0	0	0	0	0	0		0	0	0	0	0	0
47	2	1990	1	112	197	74.7	22.41	22.41	1985	3	0	1	147.2		1	4.38	1	13.84	1	13	0	0	0	0	0	0	0	0	0	0	0	0	0	0	0	0	0	0	0	0	0	0		0	0	0	0	0	0
48	2	1963	2			209	62.7	125.4	2006	3		2	254.84		2	8.76	2	27.68	0	0	0	0	0	0	0	0	0	0	0	0	0	0	0	12	33.58	10	0	0	0	0	0	0		0	0	0	0	0	0
49	2	1995	2			71.3	21.39	21.39	2016	2	17	1	147.2		1	4.38	1	13.84	1	13	1	23.5	5	0	0	1	25.91	5	0	0	0	0	0	12	33.58	10	0	0	0	0	0	0		0	0	0	0	0	0
50	2	1990	1	112	197	41.1	12.33	12.33	2009	3	22	1	147.2		1	4.38	1	13.84	1	13	0	0	0	0	0	1	25.91	5	0	0	0	0	0	12	33.58	10	0	0	0	0	0	0		0	0	0	0	0	0
51	1		2			118	35.4	70.8	2013	3		2	215.28		0	0	2	27.68	0	0	0	0	0	0	0	0	0	0	0	0	0	0	0	12	33.58	10	0	0	0	0	0	0		0	0	0	0	0	0
		1986
52	2	1998	1	112	197	12.7	3.81	3.81	2014	3		1	147.2		0	0	0	0	0	0	1	23.5	5	1	28	1	25.91	5	0	0	0	1	3.8	0	0	0	0	0	0	0	0	0		0	0	0	0	0	0
53	2		2			73.7	22.11	44.22	2016	3		2	215.28		2	8.76	0	0	0	0	0	0	0	0	0	0	0	0	0	0	0	0	0	0	0	0	4	27.75	5	0	0	0		0	0	0	0	0	0
		1967
54	2	1990	2			57.5	17.25	17.25	2004	1	20	1	107.64		1	4.38	1	13.84	1	13	1	23.5	5	0	0	0	0	0	0	0	0	0	0	0	0	0	0	0	0	0	0	0		0	0	0	0	0	0
55	1	1979	1	112	197	142	42.6	42.6	2009	3	11	1	147.2		1	4.38	1	13.84	1	13	0	0	0	0	0	0	0	0	0	0	0	0	0	0	0	0	0	0	0	0	0	0		0	0	0	0	0	0
56	1	1991	0	0	0	44.2	13.26	13.26	2012	2	23	1	147.2		1	4.38	1	13.84	1	13	0	0	0	0	0	0	0	0	0	0	0	0	0	2	12.47	5	0	0	0	0	0	0		0	0	0	0	0	0
57	1		1	224	394	43.9	13.17	26.34	2001	3	12	2	294.4		2	8.76	2	27.68	0	0	1	23.5	5	0	0	0	0	0	0	0	0	0	0	0	0	0	0	0	0	0	0	0		0	0	0	0	0	0
		1976
58	1		1	336	591	26.8	8.04	24.12	2016	2	24	3	402.04		3	13.14	2	27.68	2	26	0	0	0	0	0	1	25.91	5	0	0	0	0	0	12	33.58	10	0	0	0	0	0	0		0	0	0	0	0	0
		1989
59	2		1	224	394	68.7	20.61	41.22	2013	3	20	2	254.84		2	8.76	2	27.68	2	26	0	0	0	0	0	1	25.91	5	0	0	0	0	0	6	0	0	0	0	0	0	0	0		0	0	0	0	0	0
		1973
60	1	1964	0	0	0	291	87.3	87.3	1987	3	5	1	107.64		1	4.38	1	13.84	1	13	0	0	0	0	0	0	0	0	0	0	0	0	0	0	0	0	0	0	0	0	0	0		0	0	0	0	0	0
61	1		2			33.8	10.14	20.28	2006	3	2	2	215.28		1	4.38	0	0	1	13	0	0	0	0	0	1	25.91	5	0	0	0	0	0	0	0	0	0	0	0	0	0	0		0	0	0	0	0	0
		1958
62	2	1975	1	112	197	327	98.1	98.1	1996	3	20	1	147.2		1	4.38	1	13.84	1	13	0	0	0	0	0	0	0	0	0	0	0	0	0	12	33.58	10	0	0	0	0	0	0		0	0	0	0	0	0
63	2	1971	1	112	197	15	4.5	4.5	1986	3		1	107.64		1	4.38	1	13.84	0	0	0	0	0	0	0	0	0	0	0	0	0	0	0	12	33.58	10	0	0	0	0	0	0		0	0	0	0	0	0
64	2	1998	0	0	0	15	4.5	4.5	2006	2		1	107.64		0	0	0	0	1	13	1	23.5	5	0	0	0	0	0	0	0	0	0	0	12	33.58	10	0	0	0	1	44846.7	90		0	0	0	0	0	0
65	2	1973	1	112	197	134	40.2	40.2	1989	2	11	1	147.2		1	4.38	1	13.84	1	13	1	23.5	5	0	0	1	25.91	5	0	0	0	0	0	12	33.58	10	0	0	0	0	0	0		0	0	0	0	0	0
66	1	1973	2	0	0	83	24.9	24.9	2014	2	1	1	107.64		1	4.38	1	13.84	1	13	0	0	0	0	0	1	25.91	5	0	0	0	0	0	0	0	0	0	0	0	0	0	0		0	0	0	0	0	0
67	2	1982	1	112	197	3	0.9	0.9	2010	2		1	107.64		1	4.38	0	0	1	13	0	0	0	0	0	0	0	0	0	0	0	0	0	0	0	0	0	0	0	0	0	0		0	0	0	0	0	0
68	2	2003	0	0	0	103	30.9	30.9	2012	1		1	107.64		0	0	0	0	0	0	1	23.5	5	0	0	1	25.91	5	0	0	0	0	0	0	0	0	0	0	0	0	0	0		0	0	0	0	0	0
69	1		1	224	394	7.7	2.31	4.62	2007	2	4	2	254.84		2	8.76	2	27.68	2	26	0	0	0	0	0	2	51.82	10	0	0	0	0	0	12	33.58	10	0	0	0	0	0	0		0	0	0	0	0	0
		1978
70	1		0	0	0	93.8	28.14	84.42	2013	3	14	3	362.48		2	8.76	1	13.84	1	13	2	47	10	0	0	1	25.91	5	0	0	0	0	0	12	33.58	10	0	0	0	0	0	0		0	0	0	0	0	0
		1998
71	2		1	224	394	63.9	19.17	38.34	2014	3	15	2	254.84		2	8.76	2	27.68	2	26	2	47	10	0	0	0	0	0	0	0	0	0	0	12	33.58	10	0	0	0	0	0	0		0	0	0	0	0	0
		1994
72	2	1991	1	112	197	39.2	11.76	11.76	2014	3		1	147.2		1	4.38	1	13.84	0	0	1	23.5	5	0	0	0	0	0	0	0	0	0	0	0	0	0	0	0	0	0	0	0		0	0	0	0	0	0
73	2	1983	1	112	197	164	49.2	49.2	1994	3	5	1	107.64		1	4.38	1	13.84	1	13	0	0	0	0	0	0	0	0	0	0	0	0	0	0	0	0	0	0	0	0	0	0		0	0	0	0	0	0
74	2	1999	0	0	0	40.6	12.18	12.18	2004	2		1	107.64		1	4.38	1	13.84	1	13	1	23.5	5	0	0	0	0	0	0	0	0	0	0	4	16.79	5	0	0	0	0	0	0		0	0	0	0	0	0
75	1		1	224	394	36.7	11.01	22.02	2013	3	4	2	254.84		2	8.76	0	0	0	0	1	23.5	5	0	0	0	0	0	0	0	0	2	7.6	0	0	0	0	0	0	0	0	0		0	0	0	0	0	0
		1992
76	2	1982	1	112	197	63.8	19.14	19.14	1994	3		1	107.64		1	4.38	1	13.84	1	13	0	0	0	0	0	0	0	0	0	0	0	0	0	0	0	0	0	0	0	0	0	0		0	0	0	0	0	0
77	2	1980	1	112	197	3	0.9	0.9	2005	2	13	1	147.2		1	4.38	1	13.84	1	13	1	23.5	5	0	0	1	25.91	5	0	0	0	0	0	12	33.58	10	0	0	0	0	0	0		0	0	0	0	0	0
78	2	1986	2			147	44.1	44.1	2001	3	27	1	147.2		1	4.38	1	13.84	1	13	0	0	0	1	28	0	0	0	0	0	0	0	0	12	33.58	10	0	0	0	0	0	0		0	0	0	0	0	0
79	1		1	224	394	96.4	28.92	57.84	1986	3	12	2	254.84		1	4.38	1	13.84	1	13	0	0	0	1	28	0	0	0	0	0	0	0	0	12	33.58	10	0	0	0	0	0	0		0	0	0	0	0	0
		1957
80	2	1985	2			11.7	3.51	3.51	2016	1	2	1	107.64		1	4.38	1	13.84	1	13	0	0	0	0	0	0	0	0	0	0	0	0	0	0	0	0	0	0	0	0	0	0		0	0	0	0	0	0
81	2	1969	2			276	82.8	82.8	2012	3		1	147.2		1	4.38	0	0	0	0	0	0	0	0	0	0	0	0	0	0	0	0	0	0	0	0	0	0	0	0	0	0		0	0	0	0	0	0
82	1		1	224	394	63.9	19.17	38.34	2014	2	0	2	254.84		2	8.76	2	27.68	2	26	2	47	10	0	0	0	0	0	0	0	0	0	0	0	0	0	0	0	0	0	0	0		0	0	0	0	0	0
		1994
83	1		2			110	33	99	2013	3	4	3	362.48		2	8.76	2	27.68	0	0	0	0	0	1	28	0	0	0	0	0	0	1	3.8	0	0	0	0	0	0	0	0	0		0	0	0	0	1	22.99
		1975
84	2	1994	0	0	0	3	0.9	0.9	2008	2	17	1	147.2		1	4.38	1	13.84	1	13	1	23.5	5	0	0	1	25.91	5	0	0	0	0	0	12	33.58	10	0	0	0	0	0	0		0	0	0	0	0	0
85	2	1966	1	112	197	107	32.1	32.1	2012	3	5	1	147.2		1	4.38	1	13.84	0	0	0	0	0	0	0	0	0	0	0	0	0	0	0	0	0	0	0	0	0	0	0	0		0	0	0	0	0	0
86	1	1975	1	112	197	73.7	22.11	22.11	2003	3		1	147.2		1	4.38	0	0	0	0	0	0	0	0	0	0	0	0	0	0	0	0	0	0	0	0	0	0	0	0	0	0		0	0	0	0	0	0
87	2		1	224	394	85.6	25.68	51.36	2012	2	22	2	254.84		2	8.76	0	0	0	0	2	47	10	0	0	0	0	0	0	0	0	0	0	12	33.58	10	0	0	0	0	0	0		0	0	0	0	0	0
		1989
88	2		0	0	0	109	32.7	98.1	2013	3		3	402.04		3	13.14	3	41.52	3	39	0	0	0	0	0	2	51.82	10	0	0	0	0	0	0	0	0	0	0	0	1	44846.7	90		0	0	0	0	0	0
		2001
89	2	1987	1	112	197	76.5	22.95	22.95	2012	3	17	1	147.2		1	4.38	0	0	0	0	1	23.5	5	0	0	1	25.91	5	0	0	0	0	0	12	33.58	10	0	0	0	0	0	0		0	0	0	0	0	0
90	1	1983	0	0	0	119	35.7	35.7	2010	2		1	107.64		1	4.38	1	13.84	1	13	0	0	0	0	0	1	25.91	5	0	0	0	0	0	0	0	0	0	0	0	0	0	0		0	0	0	0	0	0
91	2	1963	1	112	197	93.6	28.08	28.08	2015	3	2	1	147.2		1	4.38	1	13.84	1	13	0	0	0	0	0	0	0	0	0	0	0	0	0	0	0	0	6	47.58	10	0	0	0		0	0	0	0	0	0
92	2		1	336	591	152	45.6	136.8	2011	3		3	402.04		3	13.14	0	0	0	0	3	70.5	15	0	0	0	0	0	0	0	0	0	0	12	33.58	10	0	0	0	0.25	10349.2	20		0	0	0	0	0	0
		1971
93	2		0	0	0	49.6	14.88	29.76	2010	3	18	2	254.84		2	8.76	0	0	2	26	2	47	10	0	0	2	51.82	10	0	0	0	0	0	12	33.58	10	0	0	0	0	0	0		0	0	0	0	0	0
		1990
94	1	1972	1	112	197	37.5	11.25	11.25	2007	2	5	1	147.2		1	4.38	1	13.84	1	13	0	0	0	0	0	0	0	0	0	0	0	0	0	0	0	0	0	0	0	0	0	0		0	0	0	0	0	0
95	2	1974	1	112	197	341	102.3	102.3	2009	1	19	1	147.2		1	4.38	1	13.84	1	13	0	0	0	0	0	0	0	0	0	0	0	0	0	0	0	0	0	0	0	0	0	0		0	0	0	0	0	0
96	1	1973	2			60.1	18.03	18.03	2005	1	1	1	107.64		1	4.38	1	13.84	0	0	0	0	0	0	0	1	25.91	5	0	0	0	0	0	12	33.58	10	0	0	0	0	0	0		0	0	0	0	0	0
97	1	1968	1	112	197	116	34.8	34.8	1987	3	19	1	107.64		1	4.38	1	13.84	1	13	0	0	0	0	0	0	0	0	0	0	0	0	0	0	0	0	0	0	0	0	0	0		0	0	0	0	0	0
98	1	1984	2			3	0.9	0.9	2017	2		1	107.64		1	4.38	1	13.84	1	13	1	23.5	5	1	28	1	25.91	5	0	0	0	1	3.8	12	33.58	10	0	0	0	0	0	0		1	6.64	0	0	0	0
99	2	1974	2			51.5	15.45	15.45	2014	2	13	1	107.64		0	0	0	0	0	0	0	0	0	0	0	1	25.91	5	0	0	0	0	0	0	0	0	0	0	0	0	0	0		0	0	0	0	0	0
100	1		1	224	394	27.8	8.34	16.68	2011	1	0	2	254.84		2	8.76	1	13.84	0	0	1	23.5	5	0	0	1	25.91	5	0	0	0	0	0	12	33.58	10	0	0	0	0	0	0		0	0	0	0	0	0
		1989
101	1	1980	1	112	197	196	58.8	58.8	2010	3	20	1	107.64		1	4.38	1	13.84	0	0	0	0	0	0	0	0	0	0	0	0	0	0	0	0	0	0	0	0	0	0	0	0		0	0	0	0	0	0
102	2	1992	1	112	197	82.6	24.78	24.78	2006	2	1	1	107.64		1	4.38	1	13.84	1	13	1	23.5	5	0	0	1	25.91	5	0	0	0	0	0	0	0	0	0	0	0	0	0	0		0	0	0	0	0	0
103	1	1979	1	112	197	134	40.2	40.2	2001	3	10	1	147.2		1	4.38	1	13.84	1	13	0	0	0	0	0	0	0	0	0	0	0	0	0	0	0	0	0	0	0	0	0	0		0	0	0	0	0	0
104	1		2			210	63	126	2006			2	215.28		0	0	2	27.68	0	0	0	0	0	0	0	0	0	0	0	0	0	2	7.6	0	0	0	0	0	0	0	0	0		2	13.28	0	0	0	0
		1960
105	2		2			32.4	9.72	19.44	2010	2		2	215.28		2	8.76	2	27.68	0	0	0	0	0	0	0	2	51.82	10	0	0	0	0	0	12	33.58	10	0	0	0	0	0	0		0	0	0	0	0	0
		2002
106	2		2			164	49.2	147.6	2008	3	1	3	402.04		3	13.14	3	41.52	2	26	1	23.5	5	0	0	0	0	0	0	0	0	0	0	12	33.58	10	0	0	0	0	0	0		0	0	0	0	0	0
		1994
107	1		1	224	394	63.8	19.14	38.28	2005	3	0	2	254.84		1	4.38	2	27.68	1	13	0	0	0	0	0	0	0	0	0	0	0	0	0	0	0	0	0	0	0	0	0	0		0	0	0	0	0	0
		1976
108	1		1	224	394	69.5	20.85	41.7	2001	2	2	2	254.84		2	8.76	2	27.68	2	26	0	0	0	0	0	2	51.82	10	0	0	0	0	0	0	0	0	0	0	0	0	0	0		0	0	0	0	0	0
		1983
109	1	1971	1	112	197	3	0.9	0.9	2013	2	2	1	147.2		1	4.38	1	13.84	1	13	0	0	0	0	0	0	0	0	0	0	0	0	0	12	33.58	10	0	0	0	0	0	0		0	0	0	0	0	0
110	2	1992	2			19.2	5.76	5.76	2016	1		1	107.64		0	0	0	0	0	0	0	0	0	0	0	0	0	0	0	0	0	1	3.8	0	0	0	0	0	0	0	0	0		0	0	0	0	0	0
111	1		1	336	591	29.1	8.73	26.19	2012	2	9	3	362.48		3	13.14	0	0	3	39	2	47	10	0	0	2	51.82	10	0	0	0	0	0	12	33.58	10	0	0	0	0	0	0		0	0	0	0	0	0
		1991
112	1		1	448	788	18.5	5.55	22.2	2015	3	20	4	509.68		4	17.52	1	13.84	1	13	0	0	0	0	0	0	0	0	0	0	0	0	0	0	0	0	0	0	0	0	0	0		3	19.92	1	14.38	2	45.98
		1962
113	2		1	224	394	18.5	5.55	11.1	2011	3	5	2	254.84		2	8.76	0	0	2	26	2	47	10	0	0	0	0	0	0	0	0	0	0	24	67.16	20	0	0	0	0	0	0		0	0	0	0	0	0
		1994
114	2	1989	1	112	197	45.5	13.65	13.65	2004	3		1	147.2		1	4.38	0	0	0	0	1	23.5	5	0	0	0	0	0	0	0	0	0	0	0	0	0	0	0	0	0	0	0		0	0	0	0	0	0
115	2		2			144	43.2	86.4	1990	3		2	254.84		0	0	2	27.68	0	0	0	0	0	0	0	0	0	0	0	0	0	0	0	0	0	0	0	0	0	0	0	0		0	0	2	28.76	2	45.98
		1962
116	1	1974	0	0	0	290	87	87	2002	2	18	1	107.64		1	4.38	1	13.84	1	13	1	23.5	5	0	0	1	25.91	5	0	0	0	0	0	0	0	0	0	0	0	0	0	0		0	0	0	0	0	0
117	2	1975	1	112	197	67.5	20.25	20.25	2017	3	24	1	147.2		1	4.38	1	13.84	1	13	0	0	0	0	0	0	0	0	0	0	0	0	0	0	0	0	0	0	0	0	0	0		0	0	0	0	0	0
118	2	1988	1	112	197	41.9	12.57	12.57	2007	2	20	1	147.2		1	4.38	1	13.84	1	13	0	0	0	0	0	0	0	0	0	0	0	0	0	0	0	0	0	0	0	0	0	0		0	0	0	0	0	0
119	1	1984	1	112	197	62.2	18.66	18.66	2001	3		1	107.64		1	4.38	1	13.84	1	13	1	23.5	5	0	0	0	0	0	0	0	0	0	0	0	0	0	0	0	0	0	0	0		0	0	0	0	0	0
120	2	1971	1	112	197	177	53.1	53.1	2009	3	23	1	147.2		1	4.38	0	0	0	0	0	0	0	1	28	0	0	0	0	0	0	0	0	12	33.58	10	0	0	0	0	0	0		0	0	0	0	0	0
121	2	1976	2			10	3	3	2013	3		1	107.64		1	4.38	0	0	1	13	0	0	0	0	0	1	25.91	5	0	0	0	1	3.8	0	0	0	0	0	0	0	0	0		0	0	0	0	0	0
122	1	1984	1	112	197	103	30.9	30.9	1999	3	19	1	107.64		1	4.38	1	13.84	1	13	0	0	0	0	0	1	25.91	5	0	0	0	0	0	0	0	0	0	0	0	0	0	0		0	0	0	0	0	0
123	2	1966	2			377	113.1	113.1	2000	2		1	107.64		1	4.38	1	13.84	1	13	0	0	0	0	0	0	0	0	0	0	0	0	0	0	0	0	0	0	0	0	0	0		0	0	0	0	0	0
124	2	1967	2			22	6.6	6.6	2011	1		1	107.64		0	0	0	0	0	0	0	0	0	0	0	0	0	0	0	0	0	0	0	0	0	0	0	0	0	0	0	0		0	0	0	0	0	0
125	1	1991	1	112	197	331	99.3	99.3	2013	3	17	1	147.2		1	4.38	1	13.84	1	13	1	23.5	5	0	0	0	0	0	0	0	0	0	0	0	0	0	0	0	0	0	0	0		0	0	0	0	0	0
126	1	1991	1	112	197	67.9	20.37	20.37	1998	2	18	1	107.64		1	4.38	0	0	0	0	1	23.5	5	0	0	0	0	0	0	0	0	0	0	0	0	0	0	0	0	0	0	0		0	0	0	0	0	0
127	2	1988	1	112	197	17.5	5.25	5.25	2011	1		1	107.64		0	0	0	0	1	13	0	0	0	0	0	0	0	0	0	0	0	0	0	0	0	0	0	0	0	0	0	0		1	6.64	0	0	0	0
128	1	1983	2			68.3	20.49	20.49	2012	3	8	1	107.64		1	4.38	0	0	1	13	0	0	0	0	0	0	0	0	0	0	0	0	0	0	0	0	0	0	0	0	0	0		0	0	0	0	0	0
129	2		1	224	394	103	30.9	61.8	2006	2	11	2	215.28		2	8.76	1	13.84	0	0	1	23.5	5	0	0	1	25.91	5	0	0	0	0	0	0	0	0	0	0	0	0	0	0		0	0	0	0	0	0
		1989
130	2	1981	1	112	197	6.5	1.95	1.95	2016	3		1	107.64		0	0	1	13.84	0	0	1	23.5	5	0	0	0	0	0	0	0	0	0	0	12	33.58	10	0	0	0	0	0	0		0	0	0	0	0	0
131	2	1993	2			103	30.9	30.9	2015	2		1	107.64		1	4.38	1	13.84	1	13	0	0	0	1	28	1	25.91	5	0	0	0	0	0	12	33.58	10	0	0	0	0	0	0		0	0	0	0	0	0
132	1	1987	0	0	0	209	62.7	62.7	2015	2	16	1	147.2		1	4.38	1	13.84	1	13	0	0	0	0	0	1	25.91	5	0	0	0	0	0	12	33.58	10	0	0	0	0	0	0		0	0	0	0	0	0
133	2		1	224	394	152	45.6	91.2	1998	3	17	2	254.84		2	8.76	1	13.84	1	13	0	0	0	1	28	1	25.91	5	0	0	0	0	0	12	33.58	10	0	0	0	0	0	0		0	0	0	0	0	0
		1971
134	2	1976	2			79.6	23.88	23.88	2016	3	19	1	147.2		1	4.38	1	13.84	1	13	0	0	0	0	0	1	25.91	5	0	0	0	0	0	12	33.58	10	0	0	0	0	0	0		0	0	0	0	0	0
135	2		1	224	394	65.6	19.68	39.36	2014	2	17	2	254.84		1	4.38	1	13.84	1	13	1	23.5	5	0	0	2	51.82	10	0	0	0	0	0	12	33.58	10	0	0	0	0	0	0		0	0	0	0	0	0
		1981
136	2	1991	2			138	41.4	41.4	2012	2	5	1	107.64		1	4.38	0	0	0	0	1	23.5	5	0	0	0	0	0	0	0	0	0	0	0	0	0	0	0	0	0	0	0		0	0	0	0	0	0
137	2		1	224	394	160	48	96	2006	3	9	2	254.84		2	8.76	1	13.84	1	13	0	0	0	0	0	2	51.82	10	0	0	0	0	0	12	33.58	10	0	0	0	0	0	0		0	0	0	0	0	0
		1988
138	1		0	0	0	11.7	3.51	10.53	2017	3		3	215.28		3	13.14	3	41.52	3	39	0	0	0	3	84	0	0	0	0	0	0	0	0	12	33.58	10	0	0	0	0	0	0		0	0	0	0	0	0
		1964
139	2	1970	0	0	0	87.8	26.34	26.34	1992	3	23	1	107.64		1	4.38	1	13.84	1	13	1	23.5	5	0	0	0	0	0	0	0	0	0	0	0	0	0	0	0	0	0	0	0		0	0	0	0	0	0
140	2		1	224	394	31.5	9.45	18.9	2013	2	3	2	254.84		2	8.76	1	13.84	1	13	1	23.5	5	0	0	1	25.91	5	0	0	0	0	0	0	0	0	0	0	0	0	0	0		0	0	0	0	0	0
		1977
141	1	1986	1	112	197	109	32.7	32.7	2010	3	14	1	147.2		1	4.38	1	13.84	1	13	0	0	0	0	0	1	25.91	5	0	0	0	0	0	12	33.58	10	0	0	0	0	0	0		0	0	0	0	0	0
142	1	1970	1	112	197	45.5	13.65	13.65	2015	2	15	1	147.2		1	4.38	1	13.84	1	13	1	23.5	5	0	0	0	0	0	0	0	0	0	0	0	0	0	0	0	0	0	0	0		0	0	0	0	0	0
143	1	1983	2			283	84.9	84.9	1999	2		1	147.2		1	4.38	1	13.84	1	13	0	0	0	0	0	0	0	0	0	0	0	0	0	0	0	0	0	0	0	0	0	0		0	0	0	0	0	0
144	2		1	224	394	178	53.4	106.8	2010	3	1	2	215.28		0	0	0	0	0	0	2	47	10	0	0	0	0	0	0	0	0	0	0	0	0	0	0	0	0	0	0	0		0	0	0	0	0	0
		1990
145	2		1	336	591	11.1	3.33	9.99	2014	3	9	3	402.04		3	13.14	3	41.52	0	0	0	0	0	3	84	0	0	0	0	0	0	0	0	0	0	0	0	0	0	0.5	25873.1	50		1	6.64	0	0	0	0
		1981
146	2	1982	1	112	197	9.6	2.88	2.88	1996	2	7	1	147.2		0	0	1	13.84	0	0	0	0	0	0	0	0	0	0	0	0	0	0	0	0	0	0	0	0	0	0	0	0		0	0	0	0	0	0
147	2		1	224	394	121	36.3	72.6	2001	3	5	2	215.28		1	4.38	0	0	0	0	0	0	0	2	56	0	0	0	0	0	0	0	0	0	0	0	0	0	0	0	0	0		0	0	0	0	0	0
		1958
148	1	1988	1	112	197	3	0.9	0.9	2002	2		1	107.64		1	4.38	1	13.84	1	13	0	0	0	0	0	0	0	0	0	0	0	0	0	0	0	0	0	0	0	0	0	0		0	0	0	0	0	0
149	1		2			16.7	5.01	10.02	2013	2	3	2	215.28		0	0	0	0	0	0	0	0	0	0	0	2	51.82	10	0	0	0	0	0	0	0	0	0	0	0	0	0	0		0	0	0	0	0	0
		1994
150	1		1	336	591	3	0.9	2.7	2013	3	21	3	402.04		2	8.76	0	0	0	0	0	0	0	0	0	0	0	0	0	0	0	0	0	0	0	0	0	0	0	0	0	0		0	0	0	0	0	0
		1973
151	2	1972	2			194	58.2	58.2	2011	3		1	107.64		0	0	1	13.84	0	0	0	0	0	0	0	0	0	0	0	0	0	0	0	0	0	0	0	0	0	0	0	0		0	0	1	14.38	0	0
152	1	1997	2			103	30.9	30.9	2017	2		1	107.64		0	0	1	13.84	0	0	0	0	0	0	0	0	0	0	0	0	0	0	0	0	0	0	0	0	0	0	0	0		0	0	0	0	0	0
153	2	1983	2			121	36.3	36.3	2017	1		1	107.64		1	4.38	1	13.84	1	13	0	0	0	0	0	0	0	0	0	0	0	0	0	0	0	0	0	0	0	0	0	0		0	0	0	0	0	0
154	1	1987	2			41.8	12.54	12.54	2017	1		1	107.64		1	4.38	0	0	0	0	1	23.5	5	0	0	0	0	0	0	0	0	0	0	0	0	0	0	0	0	0	0	0		0	0	0	0	0	0
155	1	1975	2			209	62.7	62.7	2012	2	11	1	147.2		1	4.38	1	13.84	1	13	1	23.5	5	0	0	1	25.91	5	0	0	0	0	0	0	0	0	0	0	0	0	0	0		0	0	0	0	0	0
156	2	1960	1	112	197	125	37.5	37.5	2012	2	7	1	107.64		1	4.38	0	0	1	13	1	23.5	5	0	0	0	0	0	0	0	0	0	0	0	0	0	0	0	0	0	0	0		0	0	0	0	0	0
157	2	1989	1	112	197	22.2	6.66	6.66	2009	2	0	1	147.2		1	4.38	1	13.84	1	13	0	0	0	0	0	0	0	0	0	0	0	0	0	0	0	0	0	0	0	0	0	0		0	0	0	0	0	0
158	2		1	224	394	154	46.2	92.4	2004	3	10	2	215.28		0	0	0	0	0	0	2	47	10	0	0	0	0	0	0	0	0	0	0	0	0	0	0	0	0	0	0	0		0	0	0	0	0	0
		1986
159	1	1995	0	0	0	3	0.9	0.9	2012	3	16	1	107.64		1	4.38	1	13.84	1	13	0	0	0	1	28	0	0	0	0	0	0	0	0	0	0	0	0	0	0	0	0	0		0	0	0	0	0	0
160	2	1968	1	112	197	75.3	22.59	22.59	1982	3	13	1	107.64		1	4.38	1	13.84	1	13	1	23.5	5	0	0	1	25.91	5	0	0	0	0	0	0	0	0	0	0	0	0	0	0		0	0	0	0	0	0
161	2		1	448	788	119	35.7	142.8	2009	2		4	509.68		0	0	0	0	0	0	0	0	0	0	0	0	0	0	4	50.64	20	0	0	0	0	0	0	0	0	0	0	0		0	0	0	0	0	0
		1974
162	2		1	224	394	185	55.5	111	1986	3	7	2	294.4		2	8.76	2	27.68	2	26	0	0	0	0	0	0	0	0	0	0	0	0	0	0	0	0	0	0	0	0	0	0		0	0	0	0	0	0
		1966
163	1	1991	2			127	38.1	38.1	2011	3	18	1	147.2		1	4.38	1	13.84	1	13	1	23.5	5	0	0	1	25.91	5	0	0	0	0	0	0	0	0	0	0	0	1	44846.7	90		0	0	0	0	0	0
164	1		1	224	394	99.1	29.73	59.46	2002	3	21	2	294.4		2	8.76	1	13.84	2	26	0	0	0	0	0	0	0	0	0	0	0	0	0	12	33.58	10	0	0	0	0	0	0		0	0	0	0	0	0
		1969
165	1	1972	1	112	197	15	4.5	4.5	2015	1	11	1	147.2		1	4.38	1	13.84	1	13	0	0	0	0	0	0	0	0	0	0	0	0	0	0	0	0	0	0	0	0	0	0		0	0	0	0	0	0
166	1	1988	1	112	197	51.2	15.36	15.36	2012	3	12	1	147.2		1	4.38	1	13.84	1	13	0	0	0	0	0	1	25.91	5	0	0	0	0	0	0	0	0	0	0	0	0	0	0		0	0	0	0	0	0
167	2	1982	1	112	197	156	46.8	46.8	2003	3	15	1	147.2		1	4.38	1	13.84	0	0	0	0	0	0	0	0	0	0	0	0	0	0	0	0	0	0	0	0	0	0	0	0		0	0	0	0	0	0
168	2	1966	2			93.2	27.96	27.96	2007	2		1	147.2		1	4.38	1	13.84	1	13	0	0	0	0	0	0	0	0	0	0	0	0	0	0	0	0	0	0	0	0	0	0		0	0	0	0	0	0
169	2	1975	1	112	197	110	33	33	1990	3	26	1	147.2		1	4.38	1	13.84	1	13	0	0	0	0	0	0	0	0	0	0	0	0	0	12	33.58	10	0	0	0	0	0	0		0	0	0	0	0	0
170	2		2			26	7.8	15.6	2014	3	0	2	254.84		2	8.76	2	27.68	0	0	0	0	0	0	0	2	51.82	10	0	0	0	0	0	0	0	0	0	0	0	0	0	0		0	0	0	0	0	0
		1970
171	1	1989	1	112	197	68.7	20.61	20.61	2015	2	23	1	147.2		1	4.38	1	13.84	0	0	1	23.5	5	0	0	1	25.91	5	0	0	0	0	0	12	33.58	10	0	0	0	0	0	0		0	0	0	0	0	0
172	2		1	336	591	32.4	9.72	29.16	2008	3	20	3	402.04		3	13.14	2	27.68	3	39	2	47	10	2	56	0	0	0	0	0	0	0	0	0	0	0	0	0	0	0	0	0		0	0	0	0	0	0
		1967
173	1	1985	2			6.7	2.01	2.01	2009	3	7	1	147.2		1	4.38	1	13.84	1	13	0	0	0	0	0	0	0	0	0	0	0	0	0	0	0	0	0	0	0	0	0	0		0	0	0	0	0	0
174	2		1	560	985	166	49.8	249	2007	3	25	5	509.68		4	17.52	3	41.52	3	39	0	0	0	1	28	0	140	0	0	0	0	1	3.8	12	33.58	10	0	0	0	0	0	0		0	0	0	0	0	0
		1995
175	2		1	224	394	70.5	21.15	42.3	2013	2	0	2	254.84		2	8.76	0	0	0	0	0	0	0	0	0	0	0	0	0	0	0	0	0	0	0	0	0	0	0	0	0	0		0	0	0	0	0	0
		1997
176	1	1964	1	112	197	19.7	5.91	5.91	1984	2	0	1	107.64		0	0	1	13.84	0	0	0	0	0	0	0	0	0	0	0	0	0	0	0	0	0	0	0	0	0	0	0	0		0	0	0	0	0	0
177	2	1982	2			192	57.6	57.6	1999	2		1	107.64		1	4.38	0	0	1	13	1	23.5	5	0	0	0	0	0	0	0	0	0	0	0	0	0	0	0	0	0	0	0		0	0	0	0	0	0
178	2	1986	2			85.8	25.74	25.74	2002	2	4	1	107.64		1	4.38	0	0	1	13	0	0	0	0	0	0	0	0	0	0	0	0	0	0	0	0	0	0	0	0	0	0		0	0	0	0	0	0
179	2		1	224	394	190	57	114	2009	3	21	2	107.64		1	4.38	0	0	1	13	0	0	0	0	0	0	0	0	0	0	0	0	0	0	0	0	0	0	0	0	0	0		0	0	0	0	0	0
		1978
180	2	1988	2			74.8	22.44	22.44	2009	1		1	147.2		1	4.38	0	0	1	13	0	0	0	0	0	0	0	0	0	0	0	0	0	12	33.58	10	0	0	0	0	0	0		0	0	0	0	0	0
181	1		2			40.6	12.18	36.54	2011	2		3	362.48		3	13.14	0	0	0	0	0	0	0	0	0	2	51.82	10	0	50	0	0	0	12	33.58	10	0	0	0	0	0	0		0	0	0	0	0	0
		1997
182	2	1959	2			61.6	18.48	18.48	2015	3		1	107.64		1	4.38	1	13.84	1	13	0	0	0	0	0	0	0	0	0	0	0	0	0	12	33.58	10	0	0	0	0	0	0		0	0	0	0	0	0
183	1		2			63	18.9	37.8	2016	1	16	2	254.84		1	4.38	2	27.68	1	13	1	23.5	5	0	0	0	0	0	0	0	0	0	0	12	33.58	10	0	0	0	0	0	0		0	0	0	0	0	0
		1976
184	1	1996	0	0	0	54.7	16.41	16.41	2011	3		1	147.2		1	4.38	1	13.84	1	13	1	23.5	5	0	0	1	25.91	5	0	0	0	0	0	12	33.58	10	0	0	0	0	0	0		0	0	0	0	0	0
185	2	1966	0	0	0	87.8	26.34	26.34	2014	2	5	1	147.2		1	4.38	1	13.84	1	13	0	0	0	0	0	0	0	0	0	0	0	0	0	0	0	0	0	0	0	0	0	0		0	0	0	0	0	0
186	1	1971	1	112	197	41.1	12.33	12.33	2009	3		1	107.64		1	4.38	1	13.84	0	0	0	0	0	0	0	0	0	0	0	0	0	0	0	0	0	0	0	0	0	0	0	0		0	0	0	0	0	0
187	1		1	224	394	84.1	25.23	50.46	2016	3	25	2	215.28		2	8.76	2	27.68	2	26	2	47	10	0	0	2	51.82	10	0	0	0	0	0	12	33.58	10	0	0	0	0	0	0		0	0	0	0	0	0
		1990
188	2	1977	1	112	197	61.8	18.54	18.54	2016	2	6	1	147.2		1	4.38	1	13.84	1	13	1	23.5	5	0	0	0	0	0	0	0	0	0	0	0	0	0	0	0	0	0	0	0		0	0	0	0	0	0
189	2		1	224	394	126	37.8	75.6	2015			2	254.84		2	8.76	2	27.68	0	0	0	0	0	0	0	0	0	0	0	0	0	0	0	0	0	0	0	0	0	0	0	0		0	0	0	0	0	0
		1981																																										0	0	0	0	0	0
190	2	1985	1	112	197	6.5	1.95	1.95	2007	1	12	1	147.2		1	4.38	1	13.84	1	13	0	0	0	0	0	1	25.91	5	0	0	0	0	0	12	33.58	10	0	0	0	0	0	0		0	0	0	0	0	0
191	1		1	224	394	41.9	12.57	25.14	2004	3	0	2	254.84		2	8.76	2	27.68	0	0	0	0	0	0	0	0	0	0	0	0	0	0	0	0	0	0	0	0	0	0	0	0		0	0	0	0	0	0
		1978
192	2		1	336	591	103	30.9	92.7	2005	2	23	3	402.04		3	13.14	2	27.68	3	39	0	0	0	0	0	0	0	0	0	0	0	0	0	0	0	0	0	0	0	1	44846.9	90		0	0	0	0	0	0
		1991
193	2		0	0	0	33.8	10.14	20.28	2010	2	21	2	254.84		2	8.76	2	27.68	2	26	2	47	10	0	50	2	51.82	10	0	50	0	0	0	12	33.58	10	0	0	0	0	0	0		0	0	0	0	0	0
		1967
194	1		0	0	0	45.2	13.56	40.68	2014	3	6	3	362.48		3	13.14	0	0	2	26	0	0	0	0	0	2	51.82	10	0	50	0	0	0	12	33.58	10	0	0	0	0	0	0		0	0	0	0	0	0
		1983
195	2	1970	2			27.3	8.19	8.19	2010	3	0	1	107.64		0	0	0	0	0	0	0	0	0	0	0	0	0	0	0	0	0	0	0	0	0	0	0	0	0	0	0	0		0	0	0	0	0	0
196	2		1	224	394	196	58.8	117.6	2005	3	24	2	294.4		2	8.76	2	27.68	0	0	0	0	0	2	56	0	0	0	0	0	0	0	0	0	0	0	0	0	0	1	44846.7	90		0	0	0	0	0	0
		1978
197	2	1968	1	112	197	7.7	2.31	2.31	1984	2	8	1	107.64		1	4.38	1	13.84	1	13	1	23.5	5	0	0	0	0	0	0	0	0	0	0	0	0	0	0	0	0	0	0	0		0	0	0	0	0	0
198	2	1964	2			161	48.3	48.3	2008	3		1	147.2		0	0	0	0	0	0	0	0	0	0	0	0	0	0	0	0	0	0	0	0	0	0	0	0	0	0	0	0		0	0	0	0	0	0
199	1		2			53.1	15.93	47.79	2010	3	1	3	362.48		1	4.38	3	41.52	1	13	0	0	0	0	0	0	0	0	0	0	0	0	0	0	0	0	0	0	0	0	0	0		0	0	0	0	0	0
		1990
200	1		1	224	394	150	45	90	1992	3	8	2	254.84		1	4.38	1	13.84	1	13	1	23.5	5	0	25	0	125	0	0	0	0	0	0	12	33.58	10	0	0	0	0	0	0		0	0	0	0	0	0
		1972
201	2	1972	2			107	32.1	32.1	2011	2	29	1	107.64		1	4.38	1	13.84	0	0	1	23.5	5	0	0	1	25.91	5	0	0	0	0	0	0	0	0	0	0	0	0	0	0		0	0	0	0	0	0
202	2		1	224	394	68	20.4	40.8	2005	3	15	2	254.84		2	8.76	2	27.68	0	0	0	0	0	0	0	0	0	0	0	0	0	0	0	12	33.58	10	0	0	0	0	0	0		0	0	0	0	0	0
		1990
203	2	1974	1	112	197	53.6	16.08	16.08	2006	2	14	1	147.2		1	4.38	1	13.84	1	13	0	0	0	0	0	1	25.91	5	0	0	0	0	0	12	33.58	10	0	0	0	0	0	0		0	0	0	0	0	0
204	2	1984	1	112	197	67	20.1	20.1	2017	3		1	147.2		1	4.38	1	13.84	0	0	0	0	0	0	0	0	0	0	0	0	0	0	0	12	33.58	10	0	0	0	0	0	0		0	0	0	0	0	0
205	2		1	224	394	122	36.6	73.2	2017	1	1	2	254.84		1	4.38	1	13.84	2	26	0	0	0	0	0	1	25.91	5	0	25	0	0	0	12	33.58	10	0	0	0	0	0	0		0	0	0	0	0	0
		1972
206	2		1	224	394	18.9	5.67	11.34	1997	2	23	2	254.84		1	4.38	2	27.68	1	13	0	0	0	0	0	1	25.91	5	0	25	0	0	0	12	33.58	10	0	0	0	0	0	0		0	0	0	0	0	0
		1970
207	2	1994	1	112	197	44.2	13.26	13.26	2015	2	10	1	147.2		1	4.38	1	13.84	1	13	1	23.5	5	0	0	0	0	0	0	0	0	0	0	12	33.58	10	0	0	0	0	0	0		0	0	0	0	0	0
208	2	1992	1	112	197	143	42.9	42.9	2008	3		1	107.64		0	0	0	0	0	0	0	0	0	0	0	0	0	0	0	0	0	0	0	0	0	0	0	0	0	0	0	0		0	0	0	0	0	0
209	2	1991	2			45.5	13.65	13.65	2015	3		1	107.64		0	0	0	0	0	0	0	0	0	0	0	0	0	0	0	0	0	0	0	0	0	0	0	0	0	0	0	0		0	0	0	0	0	0
210	2	1982	1	112	197	196	58.8	58.8	2009	3		1	107.64		1	4.38	0	0	0	0	0	0	0	0	0	0	0	0	0	0	0	0	0	0	0	0	0	0	0	0	0	0		0	0	0	0	0	0
211	2		1	224	394	45.2	13.56	27.12	2008	3	16	2	254.84		2	8.76	2	27.68	2	26	2	47	10	0	50	0	0	0	0	0	0	0	0	0	0	0	6	47.58	10	0	0	0		0	0	0	0	0	0
		1957
212	1		0	0	0	148	44.4	88.8	2014	3	7	2	254.84		2	8.76	2	27.68	1	13	0	0	0	0	0	1	25.91	5	0	0	0	0	0	0	0	0	0	0	0	0	0	0		0	0	0	0	0	0
		1982
213	1	1988	2			11.1	3.33	3.33	2006	3		1	107.64		0	0	0	0	0	0	0	0	0	1	28	0	0	0	0	0	0	0	0	0	0	0	0	0	0	0	0	0		0	0	0	0	0	0
214	2	1979	1	112	197	142	42.6	42.6	2007	1	0	1	147.2		1	4.38	1	13.84	1	13	0	0	0	0	0	0	0	0	0	0	0	0	0	0	0	0	0	0	0	0	0	0		0	0	0	0	0	0
215	2		1	448	788	94.6	28.38	113.52	2005	3	23	4	509.68		4	17.52	2	27.68	1	13	1	23.5	5	0	0	3	77.73	15	1	12.66	5	0	0	12	33.58	10	0	0	0	0	0	0		0	0	0	0	0	0
		1994
216	2	1996	1	112	197	94.6	28.38	28.38	2017	1	8	1	147.2		1	4.38	1	13.84	1	13	0	0	0	0	0	0	0	0	0	0	0	0	0	0	0	0	0	0	0	0	0	0		0	0	0	0	0	0
217	1		1	224	394	109	32.7	65.4	2013	3	4	2	254.84		2	8.76	0	0	2	26	0	0	0	0	0	1	25.91	5	0	0	0	0	0	12	33.58	10	0	0	0	0	0	0		0	0	0	0	0	0
		1980
218	1	1981	2			203	60.9	60.9	2006	3		1	107.64		0	0	1	13.84	0	0	0	0	0	0	0	0	0	0	0	0	0	0	0	0	0	0	0	0	0	0	0	0		0	0	0	0	0	0
219	1	1993	1	112	197	82.6	24.78	24.78	2015	2	5	1	147.2		1	4.38	1	13.84	1	13	0	0	0	0	0	0	0	0	0	0	0	0	0	12	33.58	10	0	0	0	0	0	0		0	0	0	0	0	0
220	2		1	224	394	10.4	3.12	6.24	2009	2	0	2	294.4		2	8.76	2	27.68	2	26	2	47	10	0	0	2	51.82	10	0	0	0	0	0	0	0	0	0	0	0	0	0	0		0	0	0	0	0	0
		1976
221	2		1	224	394	33.8	10.14	20.28	2005	3	20	2	254.84		2	8.76	2	27.68	0	0	0	0	0	0	0	0	0	0	0	0	0	0	0	0	0	0	0	0	0	0	0	0		0	0	0	0	0	0
		1983
222	2	1967	1	112	197	27.7	8.31	8.31	2014	3		1	147.2		0	0	0	0	0	0	0	0	0	0	0	0	0	0	0	0	0	0	0	0	0	0	0	0	0	0	0	0		0	0	0	0	0	0
223	2	1970	0	0	0	139	41.7	41.7	1986	2	0	1	147.2		0	0	1	13.84	0	0	1	23.5	5	0	0	1	25.91	5	0	0	0	0	0	0	0	0	0	0	0	0	0	0		0	0	0	0	0	0
224	1		1	224	394	6.7	2.01	4.02	2016	2	6	2	294.4		0	0	2	27.68	0	0	0	0	0	0	0	0	0	0	0	0	0	1	3.8	0	0	0	0	0	0	0	0	0		1	6.64	0	0	0	0
		1998
225	1		1	224	394	56.9	17.07	34.14	1986	2	13	2	254.84		2	8.76	2	27.68	2	26	2	47	10	0	0	2	51.82	10	0	0	0	0	0	12	33.58	10	0	0	0	0	0	0		0	0	0	0	0	0
		1966
226	2		0	0	0	109	32.7	65.4	2007	3	13	2	215.28		2	8.76	0	0	2	26	2	47	10	0	0	0	0	0	0	0	0	0	0	12	33.58	10	0	0	0	0	0	0		0	0	0	0	0	0
		1964
227	1	1989	2			3	0.9	0.9	2013	1		1	107.64		0	0	1	13.84	1	13	0	0	0	0	0	0	0	0	0	0	0	0	0	0	0	0	0	0	0	0	0	0		0	0	0	0	0	0
228	2	1966	1	112	197	227	68.1	68.1	1991	3	6	1	147.2		1	4.38	1	13.84	1	13	0	0	0	0	0	1	25.91	5	0	0	0	0	0	12	33.58	10	0	0	0	0	0	0		0	0	0	0	0	0
229	1		1	224	394	26.8	8.04	16.08	2015	1	0	2	254.84		2	8.76	1	13.84	0	0	0	0	0	0	0	2	51.82	10	0	0	0	0	0	0	0	0	0	0	0	0	0	0		0	0	0	0	0	0
		1983																																										0	0	0	0	0	0
230	1		1	448	788	78.6	23.58	94.32	2002	2	4	4	509.68		1	4.38	2	27.68	0	0	0	0	0	0	0	0	0	0	0	0	0	0	0	0	0	0	6	47.58	10	0	0	0		2	13.28	2	28.76	2	45.98
		1985
231	2		1	224	394	29.8	8.94	17.88	2008	2	0	2	254.84		1	4.38	0	0	0	0	1	23.5	5	0	0	0	0	0	0	0	0	0	0	0	0	0	0	0	0	0	0	0		0	0	0	0	0	0
		1976																																										0	0	0	0	0	0
232	2	1964	0	0	0	31.5	9.45	9.45	2015	1		1	107.64		0	0	1	13.84	0	0	0	0	0	0	0	0	0	0	0	0	0	0	0	0	0	0	0	0	0	0	0	0		0	0	0	0	0	0
233	1	1974	0	0	0	84.1	25.23	25.23	1990	3		1	107.64		1	4.38	1	13.84	1	13	0	0	0	0	0	0	0	0	0	0	0	0	0	0	0	0	0	0	0	0	0	0		0	0	0	0	0	0
234	2	2002	0	0	0	51.2	15.36	15.36	2017	1		1	147.2		1	4.38	1	13.84	0	0	0	0	0	0	0	0	0	0	0	0	0	0	0	0	0	0	0	0	0	0	0	0		0	0	0	0	0	0
235	1		1	224	394	41.1	12.33	24.66	2005	3	10	2	254.84		1	4.38	1	13.84	1	13	1	23.5	5	0	0	1	25.91	5	0	0	0	0	0	0	0	0	0	0	0	0	0	0		0	0	0	0	0	0
		1986																																										0	0	0	0	0	0
236	2		1	336	591	41.1	12.33	36.99	2014	3	17	3	362.48		0	0	1	13.84	0	0	0	0	0	0	0	0	0	0	1	12.66	5	0	0	0	0	0	0	0	0	0	0	0		0	0	0	0	0	0
		1977
237	1	1974	1	112	197	65	19.5	19.5	2013	2	10	1	147.2		1	4.38	1	13.84	1	13	0	0	0	0	0	0	0	0	0	0	0	0	0	12	33.58	10	0	0	0	0	0	0		0	0	0	0	0	0
238	1		1	336	591	109	32.7	98.1	2008	3	20	3	402.04		3	13.14	2	27.68	3	39	0	0	0	1	28	0	0	0	0	0	0	0	0	0	0	0	0	0	0	0	0	0		1	6.64	0	0	0	0
		1992
239	2	1965	1	112	197	73.1	21.93	21.93	2003	3	1	1	147.2		1	4.38	1	13.84	1	13	1	23.5	5	0	0	1	25.91	5	0	0	0	0	0	12	33.58	10	0	0	0	0	0	0		0	0	0	0	0	0
[truncated: 10 more columns]

## Sheet: Inpatient
ID	male (1)/female(2)	Date of birth	claims (n)	employed (0=no, 1=yes, 2=no data available)	112	197	One-way distance to hospital	Travel costs (one-way distance*0.3 €)	hospital visits (inpatient, outpatient, day-care)	totsl travel costs	disease onset	Hurley stage	DLQI	inpatient claims (n)	outpatient claims (n)	day-care claims (n)	outpatient visits	day-care visits (in days)	average length of stay	Work absenteeism due to hospital treatment (in days)	total costs of outpatient treatment	total costs of day-care treatment	total costs of inpatient treatment	total costs hospital treatment		topical therapeutics		13.84		13		23.5			28		25.91			12.66			3.8			Systemtherapeutika
2019					Production loss per day of incapacity to work: € 112	Loss of gross value added per day of incapacity to work: € 197																				Octenisan® € 4,38 quarterly unit costs	total costs Octenisan®	Octenisept®€ 13,84 quarterly unit costs	total costs Octenisept®	Octenillin®€ 13,00 unit costs	total costs Octenillin®	Zindaclin®€ 23,50 unit costs	total costs Zindaclin®	deductible costs Zindaclin®	Lavanid® € 28,00 unit costs	total costs Lavanid®	Skinoren® € 25,91 unit costs	total costs Skinoren®	deductible costs Skinoren®	Volon A® € 12,66 unit costs	total costs Volon A®	deductible costs Volon A®	Polyvidon® € 3,80 unit costs	total costs Polyvidon®		doxycycline (weeks of treatment; one unit lasts 6 weeks; € 16,79 unit costs)	total costs doxycycline	deductible costs doxycycline	clindamycine (weeks of treatment; one unit lasts 4 weeks; € 27,75 unit costs)
1	2		2	1	672	1182	251	75.3	5	376.5	2011	3	18	1	3	1	3	1	2	6	362.4	275.44	3166.09	3803.93		3	13.14	3	41.52	3	39	3	70.5	15	0	0	0	0	0	0	0	0	1	3.8		0	0	0	2
		1977
2	1	1985	1	0	0	0	80.7	24.21	4	96.84	2006	2	30	1	3	0	3	0	4	7	362.4	0	3086.8	3449.2		3	13.14	3	41.52	0	0	0	0	0	3	84	0	0	0	0	0	0	1	3.8		0	0	0	6
3	1	1989	1	2			29.6	8.88	3	26.64	2013	3		1	1	0	2	0	6	8	147.12	0	2885.47	3032.59		1	4.38	1	13.84	0	0	0	0	0	0	0	0	0	0	0	0	0	1	3.8		0	0	0	0
4	2	1998	1	0	0	0	314	94.2	2	188.4	2009	3	14	1	1	0	1	0	6	7	107.64	0	3052.25	3159.89		1	4.38	1	13.84	1	13	0	0	0	0	0	1	25.91	5	0	0	0	1	3.8		0	0	0	0
5	2	1978	1	1	224	394	243	72.9	2	145.8	2003	3	2	0	1	1	1	1		2	107.64	275.44	79.29	462.37		1	4.38	1	13.84	1	13	1	23.5	5	0	0	0	0	0	1	12.66	5	0	0		0	0	0	0
6	2	1981	1	0	0	0	51.2	15.36	7	107.52	2012	3	21	1	4	0	6	0	4	10	509.52	0	3052.25	3561.77		4	17.52	4	55.36	0	0	0	0	0	0	0	0	0	0	0	0	0	1	3.8		52	151.11	45	0
7	2	1980	1	1	1568	2758	6.1	1.83	10	18.3	2013	3	29	1	4	0	9	0	5	14	509.52	0	3086.8	3596.32		4	17.52	4	55.36	4	52	4	94	20	0	0	0	0	0	0	0	0	1	3.8		6	16.79	5	16
8	2	1967	1	1	1344	2364	36.6	10.98	8	87.84	2007	3	24	1	4	0	7	0	5	12	509.52	0	3086.8	3596.32		4	17.52	4	55.36	4	52	0	0	0	0	0	0	0	0	0	0	0	1	3.8		12	33.58	10	0
9	2	1967	1	2			223	66.9	4	267.6	1993	3	1	1	3	0	3	0	5	8	401.88	0	2918.08	3319.96		3	13.14	3	41.52	3	39	3	70.5	15	0	0	0	0	0	0	0	0	1	3.8		0	0	0	0
10	2		2	1	1232	2167	109	32.7	4	130.8	1996	3	15	2	1	0	2	0	5	11	107.64	0	6376.05	6483.69		0	0	1	13.84	0	0	0	0	0	0	0	0	0	0	0	0	0	2	7.6		0	0	0	0
		1975																	4
11	1	1987	1	1	672	1182	102	30.6	2	61.2	2007	3	9	1	1	0	1	0	5	6	107.64	0	3115.41	3223.05		1	4.38	1	13.84	1	13	1	23.5	5	0	0	1	25.91	5	0	0	0	1	3.8		0	0	0	24
12	2	1965	1	1	896	1576	239	71.7	3	215.1	2013	3	5	1	2	0	2	0	6	8	254.76	0	3086.8	3341.56		2	8.76	2	27.68	2	26	2	47	10	2	56	0	0	0	0	0	0	0	0		0	0	0	0
13	1	1991	1	1	1008	1773	181	54.3	5	271.5	2015	3	18	1	4	0	4	0	5	9	509.52	0	2885.47	3394.99		4	17.52	4	55.36	4	52	4	94	20	0	0	0	0	0	0	0	0	1	3.8		0	0	0	0
14	1	1989	1	1	1120	1970	157	47.1	6	282.6	2015	3	10	1	4	0	5	0	5	10	509.52	0	3086.8	3596.32		4	17.52	4	55.36	4	52	0	0	0	0	0	0	0	0	0	0	0	1	3.8		0	0	0	24
15	2	1966	1	1	1008	1773	121	36.3	3	108.9	2007	3		1	2	0	2	0	7	9	254.76	0	3115.41	3370.17		2	13.14	2	27.68	2	26	0	0	0	0	0	0	0	0	0	0	0	0	0		12	33.58	10	0
16	1	1995	1	1	1232	2167	3	0.9	5	4.5	2015	2	2	1	2	0	4	0	7	11	254.76	0	3115.41	3370.17		2	13.14	2	27.68	2	26	2	47	10	0	0	2	51.82	10	0	0	0	1	3.8		0	0	0	0
17	1		5	2			147	44.1	9	396.9	2002	3		5	4	0	4	0	3	31	509.52	0	15008.8	15518.3		4	17.52	4	55.36	0	0	0	0	0	4	112	0	0	0	0	0	0	0	0		0	0	0	0
																			8
																			5
																			6
		1964																	5
18	2	1971	1	1	1344	2364	21.6	6.48	7	45.36	2011	3	5	1	3	0	6	0	6	12	401.88	0	3115.41	3517.29		3	13.14	3	41.52	3	39	0	0	0	3	84	0	0	0	0	0	0	0	0		12	33.58	10	0
19	2	1974	1	2			152	45.6	1	45.6	2002	3	3	1	0	0	0	0	7	7	0	0	2885.47	2885.47		0	0	1	13.84	0	0	0	0	0	1	28	0	0	0	0	0	0	0	0		0	0	0	0
20	1	1975	1	1	1232	2167	45.8	13.74	3	41.22	2012	3	19	1	2	0	2	0	9	11	254.76	0	2918.08	3172.84		2	13.14	2	27.68	2	26	0	0	0	0	0	0	0	0	0	0	0	1	3.8		12	33.58	10	0
21	2		2	1	2016	3546	43.4	13.02	4	52.08	2010	3		2	2	0	2	0	11	18	254.76	0	6376.05	6630.81		2	13.14	2	27.68	0	0	0	0	0	0	0	0	0	0	0	0	0	0	0		12	33.58	10	2
		1983																	5
22	1	1987	1	1	784	1379	133	39.9	2	79.8	2004	2	28	1	1	0	1	0	6	7	147.12	0	3115.41	3262.53		1	4.38	1	13.84	1	13	0	0	0	0	0	1	25.91	5	0	0	0	0	0		0	0	0	0
23	2	1985	1	1	448	788	74.4	22.32	2	44.64	2009	2	8	1	1	0	1	0	3	4	215.28	0	6173.6	6388.88		1	4.38	1	13.84	1	13	0	0	0	0	0	0	0	0	0	0	0	1	3.8		12	33.58	10	0
24	2	1986	1	1	784	1379	80	24	7	168	2005	2	7	0	4	1	6	1		7	509.52	275.44	79.29	864.25		4	17.52	4	55.36	4	52	0	0	0	0	0	0	0	0	1	12.66	5	0	0		0	0	0	0
25	1	1994	1	2			3	0.9	4	3.6	2011	3		1	2	0	3	0	7	10	215.28	0	2918.08	3133.36		0	0	0	0	0	0	0	0	0	0	0	0	0	0	0	0	0	1	3.8		0	0	0	0
26	1	1990	1	1	784	1379	18.6	5.58	2	11.16	2007	3	8	1	1	0	1	0	6	7	107.64	0	3115.41	3223.05		1	4.38	1	13.84	1	13	0	0	0	0	0	0	0	0	0	0	0	1	3.8		0	0	0	0
27	2	1989	1	1	1120	1970	129	38.7	10	387	2013	3		0	4	1	9	1		10	509.52	275.44	79.29	864.25		4	17.52	4	55.36	4	52	0	0	0	0	0	0	0	0	0	0	0	0	0		0	0	0	0
28	2	1941	1	0	0	0	165	49.5	4	198	2016	2	11	1	2	0	3	0	4	7	254.76	0	3115.41	3370.17		2	8.76	2	27.68	2	26	0	0	0	2	56	0	0	0	0	0	0	1	3.8		2	12.47	5	0
29	1	1972	1	1	1904	3349	61	18.3	10	183	2014	3	25	1	4	1	9	0	8	17	509.52	286.64	3170.18	3966.34		4	17.52	4	55.36	0	0	0	0	0	0	0	0	0	0	0	0	0	0	0		0	0	0	2
30	2	1987	1	1	560	985	369	110.7	5	553.5	2015	2	1	0	2	1	4	1		5	215.28	275.44	79.29	570.01		2	8.76	2	27.68	2	26	0	0	0	0	0	0	0	0	0	0	0	0	0		12	33.58	10	0
31	2	1983	1	2			87.4	26.22	3	78.66	2011	3	20	1	2	0	2	0	4	6	254.76	0	3086.8	3341.56		2	8.76	2	27.68	0	0	2	47	10	0	0	0	0	0	0	0	0	0	0		0	0	0	0
32	1		3	1	3136	5516	203	60.9	8	487.2	2013	3	24	3	4	0	5	0	11	28	509.52	0	12344.1	12853.6		4	17.52	4	55.36	4	52	0	0	0	0	0	0	0	0	0	0	0	3	11.4		0	0	0	0
																			7
		1983																	5
33	2	1960	1	0	0	0	43.4	13.02	5	65.1	2008	3	13	1	3	0	4	0	4	8	401.88	0	3086.8	3488.68		3	13.14	3	41.52	3	39	3	70.5	15	0	0	3	77.73	15	0	0	0	1	3.8		0	0	0	0
34	2	1981	1	1	336	591	48.4	14.52	1	14.52	2002	2	4	1	0	0	0	0	3	3	0	0	3052.25	3052.25		0	0	1	13.84	0	0	0	0	0	0	0	0	0	0	0	0	0	0	0		0	0	0	0
35	2	1974	1	1	1008	1773	49.8	14.94	6	89.64	2012	3	17	1	3	0	5	0	4	9	401.88	0	2918.08	3319.96		3	13.14	3	41.52	3	39	0	0	0	0	0	0	0	0	0	0	0	1	3.8		0	0	0	0
36	1	1990	1	1	1232	2167	180	54	4	216	2007	3	7	1	2	0	3	0	8	11	215.28	0	2918.08	3133.36		2	8.76	2	27.68	2	26	0	0	0	0	0	2	51.82	10	0	0	0	0	0		12	33.58	10	0
37	2	1981	1	1	672	1182	233	69.9	3	209.7	1995	3	15	1	2	0	2	0	4	6	254.76	0	3115.41	3370.17		2	8.76	2	27.68	2	26	0	0	0	0	0	0	0	0	0	0	0	1	3.8		0	0	0	0
38	1	1979	1	1	1456	2561	30.7	9.21	8	73.68	2009	3	9	1	4	0	7	0	6	13	509.52	0	3086.8	3596.32		4	17.52	4	55.36	0	0	0	0	0	0	0	0	0	0	0	0	0	0	0		0	0	0	0
39	1	1974	1	1	1232	2167	257	77.1	2	154.2	1993	3	23	1	1	0	1	0	10	11	107.64	0	2918.08	3025.72		1	4.38	1	13.84	0	0	0	0	0	0	0	0	0	0	0	0	0	1	3.8		0	0	0	0
40	1	1968	1	1	1232	2167	3	0.9	4	3.6	2005	3	2	1	3	0	3	0	8	11	362.4	0	3052.25	3414.65		3	13.14	3	41.52	3	39	3	70.5	15	0	0	0	0	0	0	0	0	0	0		12	33.58	10	0
41	2	1980	1	1	784	1379	156	46.8	2	93.6	2001	2	10	1	1	0	1	0	6	7	107.64	0	3086.8	3194.44		1	4.38	1	13.84	1	13	1	23.5	5	0	0	0	0	0	0	0	0	1	3.8		0	0	0	0
42	2	1994	1	2			3	0.9	6	5.4	2012	2		1	2	0	5	0	20	25	215.28	0	11174.3	11389.6		2	8.76	2	27.68	2	26	2	47	10	0	0	0	0	0	0	0	0	0	0		12	33.58	10	0
43	2	1982	1	1	448	788	198	59.4	4	237.6	2011	3	17	0	3	1	3	1		4	362.4	275.44	79.29	717.13		3	13.14	3	41.52	3	39	0	0	0	0	0	0	0	0	0	0	0	0	0		0	0	0	0
44	1		5	2			232	69.6	6	417.6	1997	3		5	1	0	1	0	3	34	107.64	0	28576.2	28683.9		1	4.38	1	13.84	1	13	0	0	0	0	0	0	0	0	0	0	0	2	7.6		0	0	0	0
																			7
																			9
																			8
		1973																	6
45	2		2	1	1232	2167	138	41.4	6	248.4	1988	2	2	2	3	0	4	0	4	11	362.4	0	6004.88	6367.28		3	13.14	3	41.52	3	39	0	0	0	3	84	0	0	0	0	0	0	1	3.8		0	0	0	0
		1973																	3
46	2	1980	1	1	784	1379	63.1	18.93	4	75.72	2012	2	0	1	3	0	3	0	4	7	362.4	0	2918.08	3280.48		3	13.14	3	41.52	3	39	0	0	0	0	0	0	0	0	0	0	0	0	0		0	0	0	0
47	1	1983	1	2			24.2	7.26	4	29.04	2016	3	14	1	3	0	3	0	4	7	401.88	0	2918.08	3319.96		3	13.14	3	41.52	0	0	0	0	0	0	0	0	0	0	0	0	0	0	0		0	0	0	0
48	2	1958	1	0	0	0	148	44.4	7	310.8	2006	2		1	4	0	6	0	7	13	509.52	0	2431.84	2941.36		4	17.52	4	55.36	0	0	0	0	0	4	112	0	0	0	0	0	0	0	0		0	0	0	0
49	2	1969	1	2			124	37.2	3	111.6	1985	2		1	2	0	2	0	6	8	254.76	0	3289.25	3544.01		2	8.76	2	27.68	0	0	0	0	0	0	0	0	0	0	0	0	0	1	3.8		0	0	0	0
50	1		2	0	0	0	211	63.3	5	316.5	2012	3	26	2	3	0	3	0	7	18	362.4	0	6000.88	6363.28		0	0	3	41.52	0	0	0	0	0	0	0	0	0	0	0	0	0	0	0		0	0	0	0
		1981																	8
51	2	1961	1	1	336	591	138	41.4	3	124.2	1986	2	0	0	2	1	2	1		3	215.28	275.44	79.29	570.01		2	8.76	2	27.68	2	26	0	0	0	0	0	0	0	0	0	0	0	0	0		0	0	0	0
52	2	1974	1	0	0	0	206	61.8	4	247.2	2005	3	29	1	2	0	3	0	7	3	254.76	0	3086.8	3341.56		2	8.76	2	27.68	2	26	0	0	0	0	0	0	0	0	0	0	0	0	0		0	0	0	0
53	2	1997	1	2			84.5	25.35	4	101.4	2011	2		1	1	1	1	2		3	0	550.88	2381.56	2932.44		0	0	0	0	0	0	0	0	0	0	0	0	0	0	0	0	0	1	3.8		0	0	0	0
54	1	1988	1	2			136	40.8	6	244.8	2011	3		1	4	0	5	0	7	5	509.52	0	3086.8	3596.32		4	17.52	4	55.36	4	52	0	0	0	0	0	0	0	0	0	0	0	0	0		12	33.58	10	0
55	2	1996	1	0	0	0	138	41.4	4	165.6	2012	3	7	1	3	0	3	0	5	3	401.88	0	3289.25	3691.13		3	13.14	3	41.52	3	39	3	70.5	15	0	0	0	0	0	0	0	0	0	0		0	0	0	0
56	2	1982	1	1	112	197	124	37.2	2	74.4	2000	3		1	1	0	1	0	6	1	107.64	0	2885.47	2993.11		1	4.38	1	13.84	1	13	0	0	0	0	0	0	0	0	0	0	0	1	3.8		12	33.58	10	0
57	2	2003	1	0	0	0	73.5	22.05	5	110.25	2014	3	11	1	3	0	4	0	6	4	362.4	0	3086.8	3449.2		3	13.14	3	41.52	3	39	0	0	0	0	0	0	0	0	0	0	0	0	0		0	0	0	0
58	1	1988	1	1	336	591	45.2	13.56	4	54.24	2009	3	16	1	2	0	3	0	5	3	254.76	0	2918.08	3172.84		3	8.76	2	13.84	0	0	0	0	0	0	0	0	0	0	0	0	0	0	0		0	0	0	0
59	1	1963	1	1	560	985	75.8	22.74	7	159.18	2009	2	12	2	4	0	5	0	6	5	509.52	0	7664.34	8173.86		4	17.52	4	55.36	4	52	0	0	0	0	0	0	0	0	0	0	0	1	3.8		12	33.58	10	0
60	1	1946	1	1	448	788	3	0.9	6	5.4	1972	3		2	3	0	4	0	7	4	362.4	0	9947.47	10309.9		3	13.14	3	41.52	0	0	0	0	0	0	0	0	0	0	0	0	0	0	0		0	0	0	0
61	2	1999	1	0	0	0	76.1	22.83	11	251.13	2012	2	20	2	4	0	9	0	5	9	509.52	0	6403.95	6913.47		4	17.52	4	55.36	4	52	0	0	0	0	0	0	0	0	0	0	0	0	0		0	0	0	0
62	2		2	2			49.9	14.97	6	89.82	1983	3		2	3	0	4	0	11	24	362.4	0	6376.05	6738.45		3	13.14	3	41.52	3	39	0	0	0	0	0	0	0	0	0	0	0	0	0		0	0	0	0
		1955																	9
63	2		2	1	2016	3546	43.4	13.02	7	91.14	1999	3	13	2	3	0	5	0	9	18	401.88	0	6376.05	6777.93		3	13.14	3	41.52	3	39	0	0	0	0	0	0	0	0	0	0	0	0	0		0	0	0	0
		1983																	4
64	2	1951	1	2			278	83.4	5	417	1969	3		1	4	0	4	0	7	11	0	0	6173.6	6173.6		4	17.52	4	55.36	4	52	0	0	0	0	0	0	0	0	0	0	0	0	0		0	0	0	0
65	2	1980	1	1	560	985	31.8	9.54	3	28.62	2017	2		1	2	0	2	0	3	5	254.76	0	2047.51	2302.27		0	0	0	0	0	0	0	0	0	0	0	0	0	0	0	0	0	1	3.8		0	0	0	0
66	2	1972	1	1	1008	1773	37.2	11.16	4	44.64	2009	3	10	1	3	0	3	0	6	9	362.4	0	2918.08	3280.48		3	13.14	3	41.52	3	39	0	0	0	0	0	3	77.73	15	0	0	0	0	0		0	0	0	0
67	2	1968	1	1	560	985	525	157.5	2	315	1990	3		1	1	0	1	0	4	5	107.64	0	2918.08	3025.72		1	4.38	0	0	0	0	1	23.5	5	0	0	0	0	0	0	0	0	1	3.8		12	33.58	10	0
68	1	1970	1	1	1008	1773	55.7	16.71	5	83.55	2016	3	2	1	3	0	4	0	5	9	401.88	0	3289.25	3691.13		3	13.14	3	41.52	3	39	0	0	0	0	0	0	0	0	0	0	0	0	0		0	0	0	0
69	1		2	1	3136	5516	109	32.7	12	392.4	2010	3		2	4	0	10	0	6	28	509.52	0	6226.01	6735.53		4	17.52	4	55.36	4	52	0	0	0	0	0	0	0	0	0	0	0	0	0		0	0	0	0
		1970																	12
70	1		4	2			109	32.7	12	392.4	2015	3		4	4	0	8	0	10	42	509.52	0	12371.3	12880.9		4	17.52	4	55.36	0	0	0	0	0	0	0	0	0	0	0	0	0	0	0		0	0	0	0
																			10
																			6
		1971																	8
71	2	1987	1	1	1120	1970	91.2	27.36	5	136.8	2002	3		1	2	0	4	0	6	10	254.76	0	3115.41	3370.17		2	8.76	2	27.68	2	26	0	0	0	0	0	0	0	0	0	0	0	1	3.8		0	0	0	0
72	2	1990	1	0	0	0	3	0.9	5	4.5	2016	1	11	1	3	0	4	0	3	7	401.88	0	2918.08	3319.96		3	13.14	3	41.52	3	39	0	0	0	0	0	0	0	0	0	0	0	0	0		0	0	0	0
73	1	1958	1	1	1120	1970	47.2	14.16	5	70.8	2015	3	7	1	2	0	4	0	6	10	254.76	0	2918.08	3172.84		2	8.76	2	27.68	2	26	0	0	0	0	0	0	0	0	0	0	0	1	3.8		0	0	0	0
74	1	1976	1	2			43.4	13.02	4	52.08	2010	2		1	3	0	3	0	7	10	362.4	0	2918.08	3280.48		0	0	3	41.52	0	0	0	0	0	0	0	0	0	0	0	0	0	0	0		0	0	0	0
75	1	1986	1	0	0	0	24.1	7.23	1	7.23	2007	2	18	1	0	0	0	0	7	7	0	0	2642.56	2642.56		1	8.76	1	13.84	1	13	0	0	0	0	0	0	0	0	0	0	0	0	0		0	0	0	0
76	2	1980	1	2			129	38.7	9	348.3	2009	3	5	0	4	1	5	4		9	509.52	1101.72	79.29	1690.53		4	17.52	4	55.36	4	52	4	94	20	0	0	0	0	0	0	0	0	0	0		0	0	0	0
77	2		2	2			24.1	7.23	7	50.61	2015	2	20	2	3	0	5	0	9	18	362.4	0	6202.21	6564.61		3	13.14	3	41.52	0	0	3	70.5	15	0	0	0	0	0	0	0	0	0	0		0	0	0	0
		1985																	4
78	2	1996	1	1	560	985	25	7.5	4	30	2014	2	1	1	2	0	3	0	2	5	254.76	0	3086.8	3341.56		2	8.76	0	0	0	0	0	0	0	0	0	0	0	0	0	0	0	1	3.8		0	0	0	0
79	2	1993	1	1	1344	2364	148	44.4	4	177.6	2014	3	3	1	2	0	3	0	9	12	294.24	0	2459.17	2753.41		2	8.76	2	27.68	2	26	0	0	0	2	56	0	0	0	0	0	0	0	0		12	33.58	10	0
80	1	1989	1	1	896	1576	47.1	14.13	3	42.39	2014	3	8	1	2	0	2	0	6	8	294.24	0	3115.41	3409.65		2	8.76	2	27.68	2	26	0	0	0	0	0	0	0	0	0	0	0	0	0		0	0	0	0
81	2	1964	1	2			314	94.2	2	188.4	1989	3		1	1	0	1	0	6	7	107.64	0	3115.41	3223.05		0	0	1	13.84	1	13	0	0	0	0	0	0	0	0	0	0	0	0	0		0	0	0	0
82	2	1972	1	1	224	394	81.9	24.57	2	49.14	1993	3		0	1	1	1	1		2	107.64	275.44	79.29	462.37		1	4.38	0	0	0	0	0	0	0	0	0	0	0	0	0	0	0	0	0		0	0	0	0
83	2	1986	1	1	1008	1773	90.5	27.15	3	81.45	2010	3	21	1	2	0	2	0	7	9	254.76	0	3115.41	3370.17		2	8.76	2	27.68	2	26	2	47	10	0	0	2	51.82	10	0	0	0	0	0		0	0	0	0
84	2	1982	1	1	1232	2167	155	46.5	7	325.5	1998	3	15	1	4	0	6	0	5	11	509.52	0	3052.25	3561.77		4	17.52	4	55.36	4	52	0	0	0	0	0	4	103.64	20	0	0	0	0	0		0	0	0	0
85	1	1978	1	1	2576	4531	41.1	12.33	4	49.32	2004	3	14	1	3	0	3	0	20	23	401.88	0	10647.9	11049.8		3	13.14	3	41.52	3	39	0	0	0	0	0	0	0	0	0	0	0	0	0		0	0	0	0
86	2		2	0	0	0	61	18.3	6	109.8	2014	3	3	2	2	0	4	0	5	11	254.76	0	9513.61	9768.37		2	8.76	2	27.68	2	26	0	0	0	0	0	0	0	0	0	0	0	2	7.6		0	0	0	0
		1973																	2
87	2	1977	1	0	0	0	48.7	14.61	7	102.27	2011	3	5	2	2	0	5	0	2	7	254.76	0	3115.41	3370.17		1	8.76	2	27.68	2	26	0	0	0	0	0	2	51.82	10	0	0	0	0	0		0	0	0	0
88	2		3	2			155	46.5	11	511.5	1990	3		3	3	0	8	0	8	36	401.88	0	8777.25	9179.13		3	13.14	3	41.52	3	39	0	0	0	0	0	0	0	0	0	0	0	0	0		26	75.56	25	0
																			9
		1974																	11
89	2	1961	1	1	784	1379	227	68.1	1	68.1	1995	3	21	1	0	0	0	0	7	7	0	0	2918.08	2918.08		0	0	1	13.84	0	0	0	0	0	0	0	0	0	0	0	0	0	0	0		0	0	0	0
90	2		2	0	0	0	250	75	5	375	2014	3	4	2	3	0	3	0	6	19	362.4	0	5545.97	5908.37		3	13.14	3	41.52	3	39	0	0	0	0	0	0	0	0	0	0	0	0	0		0	0	0	0
		1948																	10
91	2	1988	1	0	0	0	148	44.4	4	177.6	2006	3	14	1	2	0	3	0	6	9	254.76	0	3086.8	3341.56		2	8.76	2	27.68	2	26	0	0	0	0	0	0	0	0	0	0	0	0	0		0	0	0	0
92	2	1969	1	2			146	43.8	3	131.4	2013	3	5	1	2	0	2	0	7	9	294.24	0	3052.25	3346.49		2	8.76	2	27.68	2	26	2	47	10	0	0	0	0	0	0	0	0	1	3.8		0	0	0	0
93	2	1974	1	1	672	1182	152	45.6	3	136.8	2007	2	1	1	2	0	2	0	4	6	254.76	0	3115.41	3370.17		2	8.76	2	27.68	2	26	0	0	0	0	0	0	0	0	0	0	0	0	0		0	0	0	0
94	2	1982	1	1	672	1182	288	86.4	3	259.2	2012	3		1	1	0	2	0	4	6	107.64	0	3086.8	3194.44		1	4.38	1	13.84	1	13	1	23.5	5	0	0	0	0	0	0	0	0	0	0		0	0	0	0
95	2	1964	1	1	1120	1970	245	73.5	2	147	1994	3	11	1	1	0	1	0	9	10	0	0	3289.25	3289.25		1	4.38	1	13.84	1	13	0	0	0	1	28	0	0	0	0	0	0	1	3.8		0	0	0	0
96	1	1994	1	0	0	0	111	33.3	5	166.5	2013	3	14	1	3	0	4	0	8	12	362.4	0	5407.61	5770.01		3	13.14	4	41.52	0	0	3	70.5	15	0	0	0	0	0	0	0	0	0	0		0	0	0	0
97	1	1962	1	0	0	0	214	64.2	4	256.8	2013	3	15	1	2	0	3	0	11	14	254.76	0	3138.42	3393.18		0	0	2	27.68	0	0	0	0	0	0	0	0	0	0	0	0	0	0	0		0	0	0	0
98	2	1961	1	2			173	51.9	4	207.6	2011	3	7	1	2	0	3	0	5	8	254.76	0	2918.08	3172.84		2	8.76	2	27.68	2	26	2	47	10	0	0	0	0	0	0	0	0	1	3.8		0	0	0	0
99	2	1985	1	1	1232	2167	51.2	15.36	6	92.16	2017	3		1	4	0	5	0	6	11	509.52	0	4935.21	5444.73		0	0	4	55.36	0	0	0	0	0	4	112	0	0	0	0	0	0	0	0		0	0	0	0
100	2	1999	1	0	0	0	239	71.7	5	358.5	2014	2		1	2	0	4	0	7	11	254.76	0	3086.8	3341.56		0	0	2	27.68	0	0	0	0	0	0	0	0	0	0	0	0	0	1	3.8		0	0	0	0
101	2	1965	1	1	1008	1773	88.1	26.43	1	26.43	1997	2		1	0	0	0	0	9	9	0	0	2459.17	2459.17		0	0	1	13.48	0	0	0	0	0	0	0	0	0	0	0	0	0	0	0		0	0	0	0
[truncated: 24 more columns]
